# Supplementary material for: DHCLHAM: microbe-drug interaction prediction based on dual-hypergraph contrastive learning framework with hierarchical attention mechanism
Source: Front Microbiol. 2025 Oct 3;16:1657431. doi: 10.3389/fmicb.2025.1657431 (PMC12531137; doi:10.3389/fmicb.2025.1657431)
Supplement: Supplementary file 1 [file Data_Sheet_1.xlsx]

## Sheet: GeneCards-SearchResults
ACE2
LINC02605
PGR-AS1
TLR7
TMPRSS2
MIR7-3HG
IRF3
FURIN
NRP1
TBK1
HLA-A
OAS1
BSG
CTSL
IL6
NLRP3
IFNB1
RIGI
TRAF3
IFNAR1
AGTR1
TOMM70
VPS39
IFIH1
MAVS
IFITM1
CERNA3
HLA-C
G3BP1
IL1B
ACE
TMPRSS4
IFITM3
TLR4
IL17A
STING1
SCARB1
TNF
MBL2
HMGB1
G3BP2
HMOX1
LARP1
DPP4
RAE1
HLA-B
TRA-TGC7-1
IFNAR2
ANO6
NFKB1
RELA
PALS1
IFNG
IKBKG
EGFR
HNRNPA1
SLC6A19
IL10
NUP98
HLA-E
CANX
AGTR2
VPS41
TRIM25
RPS27A
CRP
PIK3C3
LRRC15
HIF1A
RPS3
KPNA2
RPN1
CGAS
RPS10
IFITM2
MIR98
RPS18
CCL2
ISG15
BDNF-AS
RPS3A
TLR2
ADAM17
ZDHHC20
RPS2
NLRP12
TUFM
NFE2L2
RPS5
RPS8
MYD88
HSPA5
UBC
ACAT1
STT3A
RPS4X
TLR3
LOC117134593
IL17RA
RPS12
RPS13
DDX5
CXCL8
HSP90AA1
ZC3HAV1
RPS19
CXCL10
VCP
BMS1P20
DDOST
HSPA8
RPS11
HAVCR1
RPS6
RPS9
EEF1A1
RPS15
RPS26
GSK3B
RETREG1
IFNA1
RPS25
RPN2
HSP90AB1
RPS27
PRKCSH
TLR8
VEGFA
TJP1
JAK1
RPS16
RPS14
RPS20
GANAB
NRP2
RPS15A
IL2
RPSA
RPS23
TMEM106B
TRAF6
MIR125A
FAU
UBA52
MOGS
MAP1LC3B
NALT1
RPS24
SNRPD3
AGT
RPS17
RPS7
PIKFYVE
RPS21
NUP93
IFNA2
SNRPB
PWAR1
CAV1
GIGYF2
YWHAZ
ITGB1
VPS11
ITPR1
FUT8
GJA1
STAT1
SND1
AAAS
RPS28
CNBP
MIR146A
NFKBIA
HLA-G
ZFYVE1
AVPR1B
NUP210
ZDHHC9
AKT1
MAGT1
SRPK1
IFNA6
IFNA21
IFNA4
STAT2
YWHAE
MTOR
BECN1
DDX20
TRN-GTT2-1
MIR17
YWHAQ
LOC117134604
IKBKE
ZDHHC5
ZYG11B
NUP155
ALB
SOD2-OT1
TYK2
IKBKB
VAMP8
MIR155
TAB2
PIK3R4
MAPK1
NKRF
PABPC1
MAP3K7
GALNT1
LY6E
YWHAH
SNRPE
PRMT1
CH25H
ZDHHC3
NUP205
NUP54
CSNK1A1
SEC24B
BMAL1
GEMIN5
EIF2S3
DHX58
IRF7
VPS18
IRAK1
NUP133
SIGLEC1
RPS29
SNRPD2
NUP214
ZDHHC8
EIF3G
NUP160
RPS27L
EIF3A
SFTPD
IL4
MGAT2
IL2RA
EIF4E2
TPR
NDC1
MAN1B1
ATP1A1
VPS45
NUP35
SEC23A
YWHAG
NUP62
TUBB
SNRPD1
S100A8
NUP107
SNRPG
DDX1
FASN
C4A
EIF2AK2
EIF2S2
TGFB1
VIM
VPS33A
RANBP2
VPS16
LTF
MIR323A
NLRP1
KNG1
IMPDH2
HSPG2
DAD1
SEC24C
CHMP2B
TMEM41B
NUP188
LOC102724971
CREBBP
MAN2A1
MGAT4B
IGF2BP1
CUL2
AGRN
TAB1
HNRNPU
SMPD1
EIF4B
UBE2I
SMN1
PDPK1
GOLGA7
YWHAB
HDAC2
SNRPF
CD163
VDR
SERPINE1
EIF3D
TP53
MIR21
GEMIN4
UBB
HLA-DRB1
AGO2
REN
SLC3A2
DDX21
CKAP4
FGA
NUP58
PPIA
CAPRIN1
B2M
FGB
PTBP1
NUP85
SEC24A
INS
RIPK1
DDX3X
MOV10
IGKV2-29
SEC13
HNRNPK
RPL4
TUSC3
GEMIN2
ELOC
ZCRB1
HSP90B1
SDC2
FXR1
MGAT1
VPS33B
CTSB
ATG14
DHX9
HSPD1
PDIA3
ILF3
NUP43
CHMP4B
CHMP7
EIF3C
ATP2A2
IFI44
RTCB
TRIM4
NDUFAF2
KLRC1
KEAP1
EIF3I
HSPA9
RPL8
CSDE1
AP2M1
RAB27A
RPL23
RAB7A
TLR6
LOC118966792
GEMIN6
MYH9
RPL3
DICER1
EIF2S1
NPM1
NUP88
PABPC4
IGLL5
TFRC
HNRNPM
IGF2BP2
SDC4
CD4
NUP42
CCL3
HNRNPA2B1
IL7
ERLIN2
RPL19
CLCC1
PPIB
PTPN11
HLA-F
HNRNPR
STT3B
IGHG1
APOE
SLC1A5
SEC24D
RALY
CD209
RACK1
SEC61A1
HYOU1
PLSCR1
P4HB
TRAF2
NBR1
EIF3B
METTL3
YBX1
JUN
C3
MIR142
RPL14
NUP37
GPC4
APOB
ELOB
ACTB
LMNB1
ATP6AP1
PARP14
RPL31
LOC117134608
LOC117135106
GPC1
STAU1
HNRNPA3
UPF1
IL18
MIRLET7A1
ELAVL1
PDIA6
COPA
TAB3
DHX30
GSK3A
ATP5F1C
F2
HNRNPF
JUP
SFPQ
BCS1L
IL22
IGF2BP3
MIRLET7B
HACD3
NPPB
PARP4
CALR
TMEM59
PDIA4
NUP153
SRPK2
FGG
ATP1B3
RPL10A
RBM14
FYN
SUMO1
GEMIN8
RPS4Y1
SLC25A5
SMAD3
RPL15
GOLGA2
IFIT2
UVRAG
RPL30
RBX1
SQSTM1
SDC1
EMD
SEC61B
ST6GAL1
ST3GAL4
ST3GAL1
ST3GAL2
MGAT5
PARP10
EDEM2
ST6GALNAC4
RPL23A
CCL15-CCL14
KREMEN1
RPL5
LAMTOR1
CDK1
RPL11
NONO
IGF2R
PYCARD
TICAM1
RPL7
ACAD9
PARP9
RPS4Y2
MIR126
MFGE8
RPL24
KHDRBS1
IRF5
REEP5
PSMC2
GAPDH
CSF2
ZDHHC2
FAM98A
UBAP2L
XBP1
PHB2
TLR9
NCL
LSG1
SNORD15A
VDAC2
PRDX4
IGHG2
F3
CLEC4M
SRPRA
MATR3
SDC3
TCP1
PCBP2
HNRNPA0
ANO10
TUBA1B
SERBP1
TANK
EIF3E
STUB1
LMAN2
HNRNPC
AKT2
TKFC
PHB1
RPL21
MIR16-2
RB1CC1
ABCF1
RTRAF
ATP5PO
FAF2
THRAP3
RPL36
EIF3H
FBL
DNAJA2
RPL35
H19
LMAN1
RTN4
POM121
SIKE1
RPL6
PPP1R9A
PDCD1
GUCY1A2
FXR2
TMPO
RPL13A
RPL27
LRRC47
LMNA
PRKDC
XPO1
C4B
HUWE1
HNRNPL
ILF2
SMN2
SIGMAR1
CASP3
HNRNPDL
FUBP3
SERPINH1
PSMC4
SLC25A6
HNRNPD
SRPRB
RPL12
RPL18A
CSE1L
NLRX1
MTHFD1
CD14
ADAM9
NOD2
SFN
SAR1B
SEH1L
LOC102723407
SLC16A1
SYNCRIP
SPCS2
ARL8B
JAK2
SLC7A5
ZMPSTE24
KPNB1
MIRLET7C
RICTOR
EWSR1
BAG2
CLTC
HNRNPH1
LRRC59
COMT
CASP1
EIF3F
DNAJA1
HNRNPUL2
FAS-AS1
USP10
ERP44
EEF2
CCT3
MTDH
CCT6A
SNORD20
SELL
RPL13
TMX1
AKT1S1
PLD3
STOML2
RPL38
ARCN1
CCDC47
UGGT2
SERPING1
LRPPRC
TMED10
ELOVL5
SF3B2
SNX27
TARS2
SRP72
SCAMP3
ATP1B1
FADS2
KHNYN
HAVCR2
BCL2L1
VDAC1
TUBB4B
HSD17B12
RPL27A
STIM1
CHUK
RB1
VHL
MIR1-1
MIR1-2
HSPH1
RBMX
ATAD3A
MSN
THRIL
RPL28
SLC25A3
PSMD4
FAM120A
TPCN2
ISCU
EIF4A1
HSPA1B
PCBP1
TNNI3
ULK1
WLS
ERLEC1
HSPA1A
TIMM50
EIF5A
IFNGR1
DSG2
RPL7A
ITCH
PSMD12
TMEM33
TARDBP
ACLY
LDHB
U2AF2
H1-4
RPLP0
DHX15
RPL9
PES1
TRIM7
RCN1
RPL29
DSCAM-AS1
RPL18
HLA-DRB5
REL
AIFM1
RAB1A
UGGT1
EEF1G
NXF1
CD40
KHSRP
STRAP
CD8A
ZFR
RAB10
BCR
MAPK3
AMBRA1
DSP
KLRD1
PSMC5
CLGN
RUVBL2
HNRNPAB
S100A9
SLC25A1
RHEB
CCL5
SEC16A
VDAC3
BST2
COLGALT1
FLNA
SSR1
MIR16-1
TRC-GCA24-1
PHGDH
CXCR4
RPS6KB1
RIPK2
NOD1
PYCR2
ESYT1
PLEKHA5
IMMT
SRSF7
VAPA
PRPF8
TMSB10
RPL17
DHX16
XRN2
RBM28
MAP7D1
SPTAN1
AKAP12
EMC1
MACO1
ELANE
MCM7
SGPL1
TFAM
DPM1
YTHDF2
SEC63
MIR148A
UBTF
SPTBN1
TRIM28
ATP5F1B
EIF4EBP1
EP300
LMAN2L
RARS1
PSMD14
PSMD11
CHP1
ASPH
TOR1AIP1
EIF2A
MYH10
MIR451A
SSR4
MAP2K1
HMOX2
RSL1D1
CXCL16
RPL10
CCL19
ANO7
PRRC2A
LOC117600004
OS9
GOLGA5
HNRNPUL1
NACA
RCC2
DKC1
PARP1
PSMD8
GOLGA3
MIA3
EMC2
VAPB
SRSF9
ATXN2L
NECTIN2
PABPN1
RPL35A
RBM4
SUN2
PTGES3
TDRD3
ALDOA
PRMT5
PSMD1
YBX3
AKAP8L
FOS
CBR1
SLC25A11
SLC6A15
ENO1
CASP8
NAE1
SPTLC1
SPINT2
BCAP31
AP2A2
SLC25A13
PGRMC1
RCN2
PKM
CLPX
HM13
TMTC3
PIGU
YTHDF1
PSMA5
ITGB2
RDX
MT-CO2
HRNR
RRBP1
TOP1
SNRNP70
HLA-DRA
CD99
ERLIN1
AAK1
FCGR2A
CYB5R3
GALNT2
EIF3L
SELENOS
SF3B1
MTA2
FUBP1
DHCR7
LBR
MARS1
SF3B3
ALYREF
PWAR4
ALG5
MYCBP2
ARL1
ATP5PD
MASP2
EEF1D
GCN1
RUVBL1
PVR
ERO1A
NOP56
NUFIP2
NUP50
CKB
PPP2R1A
FUS
GOLGB1
BAG6
CHCHD3
MDC1
HADHB
MIR1307
GART
IRAK3
ITPKC
NLRP2
CD84
LY9
IL22RA2
TRIM69
IFI44L
IFNAR2-IL10RB
LOC105371468
PLG
ABCC1
RAP1GDS1
SPART
RAB14
FMR1
MARCKS
ZC3H15
CFL1
SDHA
SNRNP200
SURF4
IARS1
GORASP2
BRD4
STC2
ITGA5
SNAP23
ABCF2
CLPTM1
EDEM3
CEMIP2
SLC2A1
PDHB
ATP5F1A
DDX54
MIR145
HSD17B4
PLOD1
RPL26
RPLP2
TMEM30A
PSMC6
IRS4
PSMD13
EXOSC10
ITGA6
CCT8
EPRS1
TNRC6B
LSM14A
TTC17
CTLA4
CAD
TMED9
NOTCH2
ECE1
ITPR2
DRG1
PRKRA
XPO5
USO1
EI24
TXLNA
PAIP1
EFTUD2
JPT2
TOP2A
TECR
PYCR1
TMEM131
NAMPT
CLU
CTNND1
UBR4
MIR34A
BTAF1
ITM2C
ARL6IP5
RAB5C
ADAR
HSPA4
PSMD2
DDX17
LEMD3
MIR223
CDKN2A
LDHA
APP
NSDHL
SIL1
CPD
SDF4
PSMC3
H1-3
NOP58
MIR15B
SLAMF7
SCARNA5
HLA-DQB1
ITGB3
IQGAP1
CLPTM1L
SLC30A7
RPL37A
ITGAV
XRCC6
LRPAP1
CALU
LARP7
LARP4
STOM
RPL32
HNF1A-AS1
CYP51A1
GNL3
H1-2
RPL22
SEC22B
ERH
H1-10
MIR4485
STX17
EBNA1BP2
GSDME
DLG1
PIGK
EIF4G1
ALDH18A1
RPL34
DNAJB12
PLK1
SAR1A
IL12A
LOC124905021
FYCO1
DNMT1
STXBP3
MPZL1
QSOX2
ICOS
PSMC1
DNAJB11
YTHDC2
XPOT
DARS1
RABL3
SACM1L
ATP13A1
RAB8A
CPN1
MYBBP1A
IFNA10
IFNA17
TNPO1
OSBPL8
EIF5
CCT4
DNAJC1
ZNF503
PDHA1
XRCC5
EIF4A3
TRIM21
TSC1
GCLC
GUCY1B1
EIF2B1
RETREG3
FAM8A1
PRRC2B
ECSIT
DNM2
C1QBP
HP1BP3
MIR18A
PTPN6
SNAP29
AUP1
SLC33A1
EXOSC2
EIF4H
YIPF3
MYL6
CD19
CDC5L
SRP9
DDX27
TRE-TTC3-1
SUMF2
USP9X
COG2
RAF1
NFKB2
CD82
CD69
DDB1
ACP1
HEATR1
RBM39
ATP5PB
SEL1L
SNX2
PCNA
RTN3
MKI67
FANCI
CCDC22
SRSF3
CHERP
ATAD3B
SIRT5
EMC7
AHCY
VAMP7
TMOD3
PTGFRN
SEC23IP
TMF1
PIK3R1
BCL10
GCLM
CRMA
KIF2A
GET4
YAP1
EZR
UQCRC2
KARS1
BIRC6
DIS3
EPN1
NECTIN3
QARS1
SRSF5
SLC35E1
HSPA6
NCK1
SDCBP
GLA
NDUFS1
PTDSS1
AP1B1
KTN1
PTCD3
SLC38A2
LTN1
TXNDC5
PFDN2
PHF5A
LTV1
PPP1CA
NDUFS2
RNASEL
SEC31A
ZCCHC3
SLC12A2
ETFA
TOR1A
FKBP10
DDX39B
MESD
SCFD1
SRP68
CNNM3
GNB1
CCND1
TSC2
CR2
LAMP2
NDUFB9
SLC7A11
CXCL1
CXCL2
FKBP4
PSMD7
PRPF31
SPATS2L
CPSF3
PAICS
SSB
LGALS3BP
COPB1
UBE2J1
COPE
RNF5
SF3A3
SSR3
UCHL1
PTPN1
TPI1
P3H1
PPT1
FKBP8
TMEM43
USP33
EIF3M
LIMA1
RAB21
NCLN
WDR6
PRRC2C
ZNF326
DNAJC16
HSPE1
TMCO1
CCAR2
RRP1B
FDFT1
IL12RB1
AGK
CDKAL1
BCLAF1
MMGT1
G6PD
VWF
MET
EPHA2
KIF5B
CDC37
CAMLG
MTHFD1L
ABCE1
EIF4G2
PCMT1
H3C1
PLXNB2
RBM15
POLDIP2
ERGIC2
CHID1
SNORD13
LCK
ZAP70
CD247
CD3E
CD3G
ST3GAL3
MGAT4C
CHMP2A
CHMP3
MGAT4A
PARP6
CHMP6
CHMP4C
PARP8
CHMP4A
PARP16
ST6GALNAC2
CRB3
ST6GALNAC3
GEMIN7
RNF103-CHMP3
CTPS1
TRA2B
MGST3
POLDIP3
TRAM1
YTHDF3
UBE2N
BAIAP2L1
PDCD11
ANXA2
GRB2
NUMA1
RDH11
DAZAP1
DNAJC10
P4HA1
CSNK2B
SAMM50
UTP18
THEM6
LGALS3
CTNNA1
CD59
FHL1
LMNB2
ATG9A
HNRNPH3
DNAJA3
AHNAK
PLCG1
TBX21
TERF2
FCRL5
GTPBP4
RAVER1
DNAJB1
AHSA1
LARP4B
HECTD1
PGK1
SRSF1
SSRP1
ACIN1
DYNC1H1
HAX1
SRM
PIGS
STAT3
PNN
CCT2
SERPINA1
LDLR
PMPCB
TM9SF2
PRDX1
MIR320A
USP15
APLP2
MACROH2A1
CCT7
CORO1C
SRRM2
B4GAT1
CLINT1
MIR20B
PSMA7
DDX52
DHCR24
TRMT10C
AICDA
PRPS1
RPAP1
PTPN13
TFG
SRP54
CHPF2
DAOA-AS1
MAP1LC3A
NOP2
GATAD2B
POP1
ALDH3A2
PFN1
SLC39A14
RAB2A
ERGIC1
ABLIM1
FKBP1A
IGHG4
SHMT2
NPLOC4
DDX18
AARS1
SNRPB2
EIF1AX
ACOT2
MICA
RCC1
SFXN1
RHOA
SPTLC2
ARF6
HS6ST2
RBMS1
TOR1AIP2
TMEM214
HDAC1
USP7
SLC25A10
GTF2I
LUC7L3
MRPS7
RAB1B
ERP29
POFUT1
MRPL11
ARL6IP6
MSH6
TUBB6
TOMM40
PTK7
PSMD3
AKAP8
RNH1
DIMT1
STAU2
SNRPA1
LMO7
MKRN2
LYAR
PRKACA
LAMC2
ATP2B1
MADD
U2AF1
SSBP1
SNRPA
ARPC3
GTF2F2
STRBP
PATL1
DHX57
HSD17B10
RAN
AVP
HDLBP
TRMT1
ROCK1
SLC25A4
UBA1
ATIC
MCM5
NEK9
PLOD2
AP3B1
IARS2
MAP4
TCTN3
TUBGCP2
EFHD2
SAFB2
TMED2
U2SURP
MIR34C
LOC654780
CD274
MIR429
VPS35
PPFIBP1
PBXIP1
PVT1
MIR30A
PPA1
MDH2
RPA1
TGM2
STEAP3
OCRL
PODXL
SLC20A1
PALLD
PRPS2
SLC4A2
ASGR1
SLC30A5
NUCB2
WDR36
DNAJC11
TYW1
TRIM13
RHBDD2
MBD3
CYC1
GSN
MIR622
ARPC2
RXRA
LAT
PLEC
SMC1A
TPM3
SORT1
FSCN1
AGPS
COPB2
ERC1
MYO1C
PDLIM1
TIMELESS
TNRC6A
LRBA
TELO2
CSRP2
SRP14
SCAMP1
NFXL1
MOSPD2
TTC13
CHD3
XCR1
C9orf72
GFM1
SAMHD1
RPF2
OAS3
ACTN1
NCSTN
KRT14
LAMB3
HSPA1L
NSUN2
SF3B4
DEGS1
PIGO
PKP4
ERO1B
MAGED2
RPLP1
YKT6
GLG1
MGRN1
SMC2
SRRT
TBC1D5
CAVIN2
GOSR1
PSPC1
TMEM87A
USP39
NOMO2
GPR89B
ANKHD1
EMC4
GSDMD
PTX3
SP1
SLC1A3
COL18A1
EFNB1
TGFBI
NGLY1
MSMO1
KLC2
UBIAD1
GOPC
SLC30A1
SMPD4
AMOT
BTF3
ERGIC3
GOLGA4
HSPA4L
RAB13
PLRG1
PPAN
RER1
MIR8066
SLC39A10
SUCLG2
MCM10
SPNS1
HDHD5
EXOSC3
NMT1
PLS3
SCAP
CCL21
ERBB2
HMGA1
UGT8
CISD2
NPTN
PREB
STX6
STX7
THADA
DDX50
API5
VKORC1L1
RPL26L1
ARHGAP21
ZNF598
AXL
COPG2
CDH2
MCM3
NEU1
CERS2
YARS1
MYOF
VANGL1
PTGES2
SVIL
TMEM38B
COPG1
HMGN2
PRPF19
SCYL2
SRSF10
MRPS5
TMEM109
CBL
AKT3
TLR1
MASP1
IL17F
UBE2V1
IRAK2
RNF135
IL17RC
IFNA5
IFNA14
IFNA8
IFNA13
IFNA7
IFNA16
PEDS1-UBE2V1
ACSL3
AIMP1
GNAI3
STIP1
DHX36
PYM1
MDN1
UBL4A
LCP2
GRAP2
NDUFS3
HADHA
CSNK2A2
MCCC1
SLC39A7
SUN1
AP1M1
STX12
CCPG1
TM9SF3
SORL1
SC5D
ARV1
GIPC2
LETM1
UFD1
EXOC7
IPO8
MIR27B
DAG1
SAP18
PC
SLC6A8
ITPR3
SOAT1
SART1
SDF2
FKBP7
MIR885
PPM1B
ARF4
NAT10
BMS1
PRPF40A
TM9SF4
TXN
NHERF1
PTPRD
DYNLRB1
VPS52
TCF12
RBBP4
DDX6
LASP1
RAB6A
RBM10
ARFGAP2
MARCKSL1
SNX17
ACOT1
LIG3
PLXNA1
EXOC4
UBAC2
RANBP6
IL12B
NEDD1
SGTA
TMEM165
MTCH2
BYSL
CSTF2
DPY19L1
SYNE1
CPSF6
RAB32
CCDC8
THOC3
RHBDD3
USP50
TUT7
TRIM59
MAS1
SMARCA4
TPP1
TARS1
DNAJC7
DDX47
ZW10
MAGOHB
FAM98B
CENPV
TRN-GTT2-7
MSH2
NOB1
CEBPZ
DAP3
PRIM2
LMBRD2
POGLUT3
EIF1
TKT
SNORD47
DDX41
TPM1
FHL2
GGH
NPTX1
GORASP1
MRPS2
ATE1
TES
FKBP15
ZFPL1
TNFRSF13B
SRSF2
MAGED1
MRPS27
CTSD
ACTN4
TUBB4A
CAPZA1
MIR23B
MARK2
ADAMTS1
ATP2B4
KPNA3
CHPF
GRIPAP1
USP54
NOMO1
TRIM31
IRF9
PRDX6
WDR3
CAPZB
XRN1
CAND1
NCBP1
PAPPA-AS1
NPC2
PKP2
MIB1
PDE4DIP
MYO18A
RFT1
MTREX
YIF1A
RRP9
HEATR3
R3HDM1
PCAT1
PTPRC
GPC3
CD80
GPC6
GPC5
NDUFAF1
GPC2
IFN1@
TFB1M
B3GALT6
FARSA
SFXN4
MIR15A
GGCX
ACADM
HP
BAG3
PCNT
FUCA2
PIGG
POLA2
WDR11
GPAT4
ACOT9
CCAR1
C15orf39
BRI3BP
PA2G4
PPP6R1
CD79A
NEAT1
MIR29A
TF
VMP1
ARHGEF2
DPYSL2
PDCD6IP
TCOF1
GOLM1
SEPTIN2
TBL2
NOC2L
UNC93B1
USP13
GSPT1
TPM4
IPO11
CHPT1
RPL37
TTI1
MIR192
MIR193A
CCT5
EPPK1
HCFC1
HERC1
PSIP1
RAB35
BAG5
FIP1L1
RAB18
ZDHHC6
CD74
AHR
LINC01152
MMP3
SLC39A6
HS2ST1
MIR92A1
MIR92A2
GNPAT
LAMC1
LGALS1
VARS1
HBS1L
MFAP1
SUGT1
DDX55
RBM33
RRS1
RRP12
LGALS8
CD46
ADAM10
ERN1
HBB
BRD2
PWP2
BZW1
GAS5
HMGCR
IREB2
POMT1
AMFR
RACGAP1
STX4
AGFG1
BAIAP2
VAMP3
COG4
ACBD3
TSR1
VPS51
PGAM5
SLIRP
TBL3
FKBP3
ZNHIT6
GNL2
TMEM209
HACD2
RNF149
CCDC86
MEX3A
YIPF4
ANXA5
PSMB4
PSMB6
PSMB2
CYP24A1
CAT
NPC1
SLC27A4
RBM6
ATR
APC
GLB1
GUSB
LYZ
MAP4K4
NDUFA12
PFKP
PI4K2A
ADCY9
PON2
SLC12A7
CBX3
MANF
CDIPT
ARPC4
GPX8
TUBGCP3
VAMP4
GRSF1
ATL2
FTSJ3
IKBIP
VEZT
ZC3H7B
MPHOSPH10
EMC8
HNRNPLL
PSMA2
RCAN3
CIITA
SLC9A1
CSNK1E
FANCD2
OGDH
ATP6V1A
ETFB
SLC6A6
HMMR
ITM2B
PICALM
SLC12A4
ESD
KRT10
TRPM4
CAVIN1
PUF60
KRT2
CELF1
CEP250
BET1
SENP3
SRP19
DDX39A
LRIG3
VAT1
ATP5MG
GCC2
NUCKS1
TMEM199
PWP1
C5orf15
NCOA5
IPO9
MIR298
A2M
SUPT16H
BZW2
PSMA4
NIPSNAP1
EPHB4
PTPRF
WFS1
HFE
CTTN
LPP
ROBO1
EXTL3
KRT16
TAF15
CLIC1
DSC3
VRK2
ALG9
CNPY3
JPH1
SLC4A7
STX5
NME3
NUCB1
TACC1
ARFGAP3
CCDC50
DHX8
ZDHHC13
PGRMC2
AAR2
CD99L2
MLEC
PDZD8
SEMA4B
ZFYVE16
WDR41
TEX264
UBXN4
COMMD3
DHRS7
STX10
MXRA7
KDR
AP2A1
ADRM1
SMARCA5
GDI2
SUGP1
RPL7L1
ITGA3
C1QA
CARM1
LOX
PTPRJ
ATP7A
HINT1
RAD23B
ARHGAP1
ATP6AP2
CALD1
GABARAPL2
AGO1
LIN28B
ARFGEF2
H2AZ1
KIRREL1
NES
SNX1
DNAJC3
FAT1
MAZ
PEG10
SNX5
TSN
HSPA13
ZC3H14
AP3S1
SF1
H2AC20
RAB11FIP2
EPS15L1
BNIP1
MRM3
TRAPPC8
RAB11FIP1
TRAFD1
CHTOP
TMEM258
EMC3
PRXL2A
TTYH3
TMEM120B
[truncated: 6,343 more rows]

## Sheet: score两次中位数筛选
ACE2
LINC02605
PGR-AS1
TLR7
TMPRSS2
MIR7-3HG
IRF3
FURIN
NRP1
TBK1
HLA-A
OAS1
BSG
CTSL
IL6
NLRP3
IFNB1
RIGI
TRAF3
IFNAR1
AGTR1
TOMM70
VPS39
IFIH1
MAVS
IFITM1
CERNA3
HLA-C
G3BP1
IL1B
ACE
TMPRSS4
IFITM3
TLR4
IL17A
STING1
SCARB1
TNF
MBL2
HMGB1
G3BP2
HMOX1
LARP1
DPP4
RAE1
HLA-B
TRA-TGC7-1
IFNAR2
ANO6
NFKB1
RELA
PALS1
IFNG
IKBKG
EGFR
HNRNPA1
SLC6A19
IL10
NUP98
HLA-E
CANX
AGTR2
VPS41
TRIM25
RPS27A
CRP
PIK3C3
LRRC15
HIF1A
RPS3
KPNA2
RPN1
CGAS
RPS10
IFITM2
MIR98
RPS18
CCL2
ISG15
BDNF-AS
RPS3A
TLR2
ADAM17
ZDHHC20
RPS2
NLRP12
TUFM
NFE2L2
RPS5
RPS8
MYD88
HSPA5
UBC
ACAT1
STT3A
RPS4X
TLR3
LOC117134593
IL17RA
RPS12
RPS13
DDX5
CXCL8
HSP90AA1
ZC3HAV1
RPS19
CXCL10
VCP
BMS1P20
DDOST
HSPA8
RPS11
HAVCR1
RPS6
RPS9
EEF1A1
RPS15
RPS26
GSK3B
RETREG1
IFNA1
RPS25
RPN2
HSP90AB1
RPS27
PRKCSH
TLR8
VEGFA
TJP1
JAK1
RPS16
RPS14
RPS20
GANAB
NRP2
RPS15A
IL2
RPSA
RPS23
TMEM106B
TRAF6
MIR125A
FAU
UBA52
MOGS
MAP1LC3B
NALT1
RPS24
SNRPD3
AGT
RPS17
RPS7
PIKFYVE
RPS21
NUP93
IFNA2
SNRPB
PWAR1
CAV1
GIGYF2
YWHAZ
ITGB1
VPS11
ITPR1
FUT8
GJA1
STAT1
SND1
AAAS
RPS28
CNBP
MIR146A
NFKBIA
HLA-G
ZFYVE1
AVPR1B
NUP210
ZDHHC9
AKT1
MAGT1
SRPK1
IFNA6
IFNA21
IFNA4
STAT2
YWHAE
MTOR
BECN1
DDX20
TRN-GTT2-1
MIR17
YWHAQ
LOC117134604
IKBKE
ZDHHC5
ZYG11B
NUP155
ALB
SOD2-OT1
TYK2
IKBKB
VAMP8
MIR155
TAB2
PIK3R4
MAPK1
NKRF
PABPC1
MAP3K7
GALNT1
LY6E
YWHAH
SNRPE
PRMT1
CH25H
ZDHHC3
NUP205
NUP54
CSNK1A1
SEC24B
BMAL1
GEMIN5
EIF2S3
DHX58
IRF7
VPS18
IRAK1
NUP133
SIGLEC1
RPS29
SNRPD2
NUP214
ZDHHC8
EIF3G
NUP160
RPS27L
EIF3A
SFTPD
IL4
MGAT2
IL2RA
EIF4E2
TPR
NDC1
MAN1B1
ATP1A1
VPS45
NUP35
SEC23A
YWHAG
NUP62
TUBB
SNRPD1
S100A8
NUP107
SNRPG
DDX1
FASN
C4A
EIF2AK2
EIF2S2
TGFB1
VIM
VPS33A
RANBP2
VPS16
LTF
MIR323A
NLRP1
KNG1
IMPDH2
HSPG2
DAD1
SEC24C
CHMP2B
TMEM41B
NUP188
LOC102724971
CREBBP
MAN2A1
MGAT4B
IGF2BP1
CUL2
AGRN
TAB1
HNRNPU
SMPD1
EIF4B
UBE2I
SMN1
PDPK1
GOLGA7
YWHAB
HDAC2
SNRPF
CD163
VDR
SERPINE1
EIF3D
TP53
MIR21
GEMIN4
UBB
HLA-DRB1
AGO2
REN
SLC3A2
DDX21
CKAP4
FGA
NUP58
PPIA
CAPRIN1
B2M
FGB
PTBP1
NUP85
SEC24A
INS
RIPK1
DDX3X
MOV10
IGKV2-29
SEC13
HNRNPK
RPL4
TUSC3
GEMIN2
ELOC
ZCRB1
HSP90B1
SDC2
FXR1
MGAT1
VPS33B
CTSB
ATG14
DHX9
HSPD1
PDIA3
ILF3
NUP43
CHMP4B
CHMP7
EIF3C
ATP2A2
IFI44
RTCB
TRIM4
NDUFAF2
KLRC1
KEAP1
EIF3I
HSPA9
RPL8
CSDE1
AP2M1
RAB27A
RPL23
RAB7A
TLR6
LOC118966792
GEMIN6
MYH9
RPL3
DICER1
EIF2S1
NPM1
NUP88
PABPC4
IGLL5
TFRC
HNRNPM
IGF2BP2
SDC4
CD4
NUP42
CCL3
HNRNPA2B1
IL7
ERLIN2
RPL19
CLCC1
PPIB
PTPN11
HLA-F
HNRNPR
STT3B
IGHG1
APOE
SLC1A5
SEC24D
RALY
CD209
RACK1
SEC61A1
HYOU1
PLSCR1
P4HB
TRAF2
NBR1
EIF3B
METTL3
YBX1
JUN
C3
MIR142
RPL14
NUP37
GPC4
APOB
ELOB
ACTB
LMNB1
ATP6AP1
PARP14
RPL31
LOC117134608
LOC117135106
GPC1
STAU1
HNRNPA3
UPF1
IL18
MIRLET7A1
ELAVL1
PDIA6
COPA
TAB3
DHX30
GSK3A
ATP5F1C
F2
HNRNPF
JUP
SFPQ
BCS1L
IL22
IGF2BP3
MIRLET7B
HACD3
NPPB
PARP4
CALR
TMEM59
PDIA4
NUP153
SRPK2
FGG
ATP1B3
RPL10A
RBM14
FYN
SUMO1
GEMIN8
RPS4Y1
SLC25A5
SMAD3
RPL15
GOLGA2
IFIT2
UVRAG
RPL30
RBX1
SQSTM1
SDC1
EMD
SEC61B
ST6GAL1
ST3GAL4
ST3GAL1
ST3GAL2
MGAT5
PARP10
EDEM2
ST6GALNAC4
RPL23A
CCL15-CCL14
KREMEN1
RPL5
LAMTOR1
CDK1
RPL11
NONO
IGF2R
PYCARD
TICAM1
RPL7
ACAD9
PARP9
RPS4Y2
MIR126
MFGE8
RPL24
KHDRBS1
IRF5
REEP5
PSMC2
GAPDH
CSF2
ZDHHC2
FAM98A
UBAP2L
XBP1
PHB2
TLR9
NCL
LSG1
SNORD15A
VDAC2
PRDX4
IGHG2
F3
CLEC4M
SRPRA
MATR3
SDC3
TCP1
PCBP2
HNRNPA0
ANO10
TUBA1B
SERBP1
TANK
EIF3E
STUB1
LMAN2
HNRNPC
AKT2
TKFC
PHB1
RPL21
MIR16-2
RB1CC1
ABCF1
RTRAF
ATP5PO
FAF2
THRAP3
RPL36
EIF3H
FBL
DNAJA2
RPL35
H19
LMAN1
RTN4
POM121
SIKE1
RPL6
PPP1R9A
PDCD1
GUCY1A2
FXR2
TMPO
RPL13A
RPL27
LRRC47
LMNA
PRKDC
XPO1
C4B
HUWE1
HNRNPL
ILF2
SMN2
SIGMAR1
CASP3
HNRNPDL
FUBP3
SERPINH1
PSMC4
SLC25A6
HNRNPD
SRPRB
RPL12
RPL18A
CSE1L
NLRX1
MTHFD1
CD14
ADAM9
NOD2
SFN
SAR1B
SEH1L
LOC102723407
SLC16A1
SYNCRIP
SPCS2
ARL8B
JAK2
SLC7A5
ZMPSTE24
KPNB1
MIRLET7C
RICTOR
EWSR1
BAG2
CLTC
HNRNPH1
LRRC59
COMT
CASP1
EIF3F
DNAJA1
HNRNPUL2
FAS-AS1
USP10
ERP44
EEF2
CCT3
MTDH
CCT6A
SNORD20
SELL
RPL13
TMX1
AKT1S1
PLD3
STOML2
RPL38
ARCN1
CCDC47
UGGT2
SERPING1
LRPPRC
TMED10
ELOVL5
SF3B2
SNX27
TARS2
SRP72
SCAMP3
ATP1B1
FADS2
KHNYN
HAVCR2
BCL2L1
VDAC1
TUBB4B
HSD17B12
RPL27A
STIM1
CHUK
RB1
VHL
MIR1-1
MIR1-2
HSPH1
RBMX
ATAD3A
MSN
THRIL
RPL28
SLC25A3
PSMD4
FAM120A
TPCN2
ISCU
EIF4A1
HSPA1B
PCBP1
TNNI3
ULK1
WLS
ERLEC1
HSPA1A
TIMM50
EIF5A
IFNGR1
DSG2
RPL7A
ITCH
PSMD12
TMEM33
TARDBP
ACLY
LDHB
U2AF2
H1-4
RPLP0
DHX15
RPL9
PES1
TRIM7
RCN1
RPL29
DSCAM-AS1
RPL18
HLA-DRB5
REL
AIFM1
RAB1A
UGGT1
EEF1G
NXF1
CD40
KHSRP
STRAP
CD8A
ZFR
RAB10
BCR
MAPK3
AMBRA1
DSP
KLRD1
PSMC5
CLGN
RUVBL2
HNRNPAB
S100A9
SLC25A1
RHEB
CCL5
SEC16A
VDAC3
BST2
COLGALT1
FLNA
SSR1
MIR16-1
TRC-GCA24-1
PHGDH
CXCR4
RPS6KB1
RIPK2
NOD1
PYCR2
ESYT1
PLEKHA5
IMMT
SRSF7
VAPA
PRPF8
TMSB10
RPL17
DHX16
XRN2
RBM28
MAP7D1
SPTAN1
AKAP12
EMC1
MACO1
ELANE
MCM7
SGPL1
TFAM
DPM1
YTHDF2
SEC63
MIR148A
UBTF
SPTBN1
TRIM28
ATP5F1B
EIF4EBP1
EP300
LMAN2L
RARS1
PSMD14
PSMD11
CHP1
ASPH
TOR1AIP1
EIF2A
MYH10
MIR451A
SSR4
MAP2K1
HMOX2
RSL1D1
CXCL16
RPL10
CCL19
ANO7
PRRC2A
LOC117600004
OS9
GOLGA5
HNRNPUL1
NACA
RCC2
DKC1
PARP1
PSMD8
GOLGA3
MIA3
EMC2
VAPB
SRSF9
ATXN2L
NECTIN2
PABPN1
RPL35A
RBM4
SUN2
PTGES3
TDRD3
ALDOA
PRMT5
PSMD1
YBX3
AKAP8L
FOS
CBR1
SLC25A11
SLC6A15
ENO1
CASP8
NAE1
SPTLC1
SPINT2
BCAP31
AP2A2
SLC25A13
PGRMC1
RCN2
PKM
CLPX
HM13
TMTC3
PIGU
YTHDF1
PSMA5
ITGB2
RDX
MT-CO2
HRNR
RRBP1
TOP1
SNRNP70
HLA-DRA
CD99
ERLIN1
AAK1
FCGR2A
CYB5R3
GALNT2
EIF3L
SELENOS
SF3B1
MTA2
FUBP1
DHCR7
LBR
MARS1
SF3B3
ALYREF
PWAR4
ALG5
MYCBP2
ARL1
ATP5PD
MASP2
EEF1D
GCN1
RUVBL1
PVR
ERO1A
NOP56
NUFIP2
NUP50
CKB
PPP2R1A
FUS
GOLGB1
BAG6
CHCHD3
MDC1
HADHB
MIR1307
GART
IRAK3
ITPKC
NLRP2
CD84
LY9
IL22RA2
TRIM69
IFI44L
IFNAR2-IL10RB
LOC105371468
PLG
ABCC1
RAP1GDS1
SPART
RAB14
FMR1
MARCKS
ZC3H15
CFL1
SDHA
SNRNP200
SURF4
IARS1
GORASP2
BRD4
STC2
ITGA5
SNAP23
ABCF2
CLPTM1
EDEM3
CEMIP2
SLC2A1
PDHB
ATP5F1A
DDX54
MIR145
HSD17B4
PLOD1
RPL26
RPLP2
TMEM30A
PSMC6
IRS4
PSMD13
EXOSC10
ITGA6
CCT8
EPRS1
TNRC6B
LSM14A
TTC17
CTLA4
CAD
TMED9
NOTCH2
ECE1
ITPR2
DRG1
PRKRA
XPO5
USO1
EI24
TXLNA
PAIP1
EFTUD2
JPT2
TOP2A
TECR
PYCR1
TMEM131
NAMPT
CLU
CTNND1
UBR4
MIR34A
BTAF1
ITM2C
ARL6IP5
RAB5C
ADAR
HSPA4
PSMD2
DDX17
LEMD3
MIR223
CDKN2A
LDHA
APP
NSDHL
SIL1
CPD
SDF4
PSMC3
H1-3
NOP58
MIR15B
SLAMF7
SCARNA5
HLA-DQB1
ITGB3
IQGAP1
CLPTM1L
SLC30A7
RPL37A
ITGAV
XRCC6
LRPAP1
CALU
LARP7
LARP4
STOM
RPL32
HNF1A-AS1
CYP51A1
GNL3
H1-2
RPL22
SEC22B
ERH
H1-10
MIR4485
STX17
EBNA1BP2
GSDME
DLG1
PIGK
EIF4G1
ALDH18A1
RPL34
DNAJB12
PLK1
SAR1A
IL12A
LOC124905021
FYCO1
DNMT1
STXBP3
MPZL1
QSOX2
ICOS
PSMC1
DNAJB11
YTHDC2
XPOT
DARS1
RABL3
SACM1L
ATP13A1
RAB8A
CPN1
MYBBP1A
IFNA10
IFNA17
TNPO1
OSBPL8
EIF5
CCT4
DNAJC1
ZNF503
PDHA1
XRCC5
EIF4A3
TRIM21
TSC1
GCLC
GUCY1B1
EIF2B1
RETREG3
FAM8A1
PRRC2B
ECSIT
DNM2
C1QBP
HP1BP3
MIR18A
PTPN6
SNAP29
AUP1
SLC33A1
EXOSC2
EIF4H
YIPF3
MYL6
CD19
CDC5L
SRP9
DDX27
TRE-TTC3-1
SUMF2
USP9X
COG2
RAF1
NFKB2
CD82
CD69
DDB1
ACP1
HEATR1
RBM39
ATP5PB
SEL1L
SNX2
PCNA
RTN3
MKI67
FANCI
CCDC22
SRSF3
CHERP
ATAD3B
SIRT5
EMC7
AHCY
VAMP7
TMOD3
PTGFRN
SEC23IP
TMF1
PIK3R1
BCL10
GCLM
CRMA
KIF2A
GET4
YAP1
EZR
UQCRC2
KARS1
BIRC6
DIS3
EPN1
NECTIN3
QARS1
SRSF5
SLC35E1
HSPA6
NCK1
SDCBP
GLA
NDUFS1
PTDSS1
AP1B1
KTN1
PTCD3
SLC38A2
LTN1
TXNDC5
PFDN2
PHF5A
LTV1
PPP1CA
NDUFS2
RNASEL
SEC31A
ZCCHC3
SLC12A2
ETFA
TOR1A
FKBP10
DDX39B
MESD
SCFD1
SRP68
CNNM3
GNB1
CCND1
TSC2
CR2
LAMP2
NDUFB9
SLC7A11
CXCL1
CXCL2
FKBP4
PSMD7
PRPF31
SPATS2L
CPSF3
PAICS
SSB
LGALS3BP
COPB1
UBE2J1
COPE
RNF5
SF3A3
SSR3
UCHL1
PTPN1
TPI1
P3H1
PPT1
FKBP8
TMEM43
USP33
EIF3M
LIMA1
RAB21
NCLN
WDR6
PRRC2C
ZNF326
DNAJC16
HSPE1
TMCO1
CCAR2
RRP1B
FDFT1
IL12RB1
AGK
CDKAL1
BCLAF1
MMGT1
G6PD
VWF
MET
EPHA2
KIF5B
CDC37
CAMLG
MTHFD1L
ABCE1
EIF4G2
PCMT1
H3C1
PLXNB2
RBM15
POLDIP2
ERGIC2
CHID1
SNORD13
LCK
ZAP70
CD247
CD3E
CD3G
ST3GAL3
MGAT4C
CHMP2A
CHMP3
MGAT4A
PARP6
CHMP6
CHMP4C
PARP8
CHMP4A
PARP16
ST6GALNAC2
CRB3
ST6GALNAC3
GEMIN7
RNF103-CHMP3
CTPS1
TRA2B
MGST3
POLDIP3
TRAM1
YTHDF3
UBE2N
BAIAP2L1
PDCD11
ANXA2
GRB2
NUMA1
RDH11
DAZAP1
DNAJC10
P4HA1
CSNK2B
SAMM50
UTP18
THEM6
LGALS3
CTNNA1
CD59
FHL1
LMNB2
ATG9A
HNRNPH3
DNAJA3
AHNAK
PLCG1
TBX21
TERF2
FCRL5
GTPBP4
RAVER1
DNAJB1
AHSA1
LARP4B
HECTD1
PGK1
SRSF1
SSRP1
ACIN1
DYNC1H1
HAX1
SRM
PIGS
STAT3
PNN
CCT2
SERPINA1
LDLR
PMPCB
TM9SF2
PRDX1
MIR320A
USP15
APLP2
MACROH2A1
CCT7
CORO1C
SRRM2
B4GAT1
CLINT1
MIR20B
PSMA7
DDX52
DHCR24
TRMT10C
AICDA
PRPS1
RPAP1
PTPN13
TFG
SRP54
CHPF2
DAOA-AS1
MAP1LC3A
NOP2
GATAD2B
POP1
ALDH3A2
PFN1
SLC39A14
RAB2A
ERGIC1
ABLIM1
FKBP1A
IGHG4
SHMT2
NPLOC4
DDX18
AARS1
SNRPB2
EIF1AX
ACOT2
MICA
RCC1
SFXN1
RHOA
SPTLC2
ARF6
HS6ST2
RBMS1
TOR1AIP2
TMEM214
HDAC1
USP7
SLC25A10
GTF2I
LUC7L3
MRPS7
RAB1B
ERP29
POFUT1
MRPL11
ARL6IP6
MSH6
TUBB6
TOMM40
PTK7
PSMD3
AKAP8
RNH1
DIMT1
STAU2
SNRPA1
LMO7
MKRN2
LYAR
PRKACA
LAMC2
ATP2B1
MADD
U2AF1
SSBP1
SNRPA
ARPC3
GTF2F2
STRBP
PATL1
DHX57
HSD17B10
RAN
AVP
HDLBP
TRMT1
ROCK1
SLC25A4
UBA1
ATIC
MCM5
NEK9
PLOD2
AP3B1
IARS2
MAP4
TCTN3
TUBGCP2
EFHD2
SAFB2
TMED2
U2SURP
MIR34C
LOC654780
CD274
MIR429
VPS35
PPFIBP1
PBXIP1
PVT1
MIR30A
PPA1
MDH2
RPA1
TGM2
STEAP3
OCRL
PODXL
SLC20A1
PALLD
PRPS2
SLC4A2
ASGR1
SLC30A5
NUCB2
WDR36
DNAJC11
TYW1
TRIM13
RHBDD2
MBD3
CYC1
GSN
MIR622
ARPC2
RXRA
LAT
PLEC
SMC1A
TPM3
SORT1
FSCN1
AGPS
COPB2
ERC1
MYO1C
PDLIM1
TIMELESS
TNRC6A
LRBA
TELO2
CSRP2
SRP14
SCAMP1
NFXL1
MOSPD2
TTC13
CHD3
XCR1
C9orf72
GFM1
SAMHD1
RPF2
OAS3
ACTN1
NCSTN
KRT14
LAMB3
HSPA1L
NSUN2
SF3B4
DEGS1
PIGO
PKP4
ERO1B
MAGED2
RPLP1
YKT6
GLG1
MGRN1
SMC2
SRRT
TBC1D5
CAVIN2
GOSR1
PSPC1
TMEM87A
USP39
NOMO2
GPR89B
ANKHD1
EMC4
GSDMD
PTX3
SP1
SLC1A3
COL18A1
EFNB1
TGFBI
NGLY1
MSMO1
KLC2
UBIAD1
GOPC
SLC30A1
SMPD4
AMOT
BTF3
ERGIC3
GOLGA4
HSPA4L
RAB13
PLRG1
PPAN
RER1
MIR8066
SLC39A10
SUCLG2
MCM10
SPNS1
HDHD5
EXOSC3
NMT1
PLS3
SCAP
CCL21
ERBB2
HMGA1
UGT8
CISD2
NPTN
PREB
STX6
STX7
THADA
DDX50
API5
VKORC1L1
RPL26L1
ARHGAP21
ZNF598
AXL
COPG2
CDH2
MCM3
NEU1
CERS2
YARS1
MYOF
VANGL1
PTGES2
SVIL
TMEM38B
COPG1
HMGN2
PRPF19
SCYL2
SRSF10
MRPS5
TMEM109
CBL
AKT3
TLR1
MASP1
IL17F
UBE2V1
IRAK2
RNF135
IL17RC
IFNA5
IFNA14
IFNA8
IFNA13
IFNA7
IFNA16
PEDS1-UBE2V1
ACSL3
AIMP1
GNAI3
STIP1
DHX36
PYM1
MDN1
UBL4A
LCP2
GRAP2
NDUFS3
HADHA
CSNK2A2
MCCC1
SLC39A7
SUN1
AP1M1
STX12
CCPG1
TM9SF3
SORL1
SC5D
ARV1
GIPC2
LETM1
UFD1
EXOC7
IPO8
MIR27B
DAG1
SAP18
PC
SLC6A8
ITPR3
SOAT1
SART1
SDF2
FKBP7
MIR885
PPM1B
ARF4
NAT10
BMS1
PRPF40A
TM9SF4
TXN
NHERF1
PTPRD
DYNLRB1
VPS52
TCF12
RBBP4
DDX6
LASP1
RAB6A
RBM10
ARFGAP2
MARCKSL1
SNX17
ACOT1
LIG3
PLXNA1
EXOC4
UBAC2
RANBP6
IL12B
NEDD1
SGTA
TMEM165
MTCH2
BYSL
CSTF2
DPY19L1
SYNE1
CPSF6
RAB32
CCDC8
THOC3
RHBDD3
USP50
TUT7
TRIM59
MAS1
SMARCA4
TPP1
TARS1
DNAJC7
DDX47
ZW10
MAGOHB
FAM98B
CENPV
TRN-GTT2-7
MSH2
NOB1
CEBPZ
DAP3
PRIM2
LMBRD2
POGLUT3
EIF1
TKT
SNORD47
DDX41
TPM1
FHL2
GGH
NPTX1
GORASP1
MRPS2
ATE1
TES
FKBP15
ZFPL1
TNFRSF13B
SRSF2
MAGED1
MRPS27
CTSD
ACTN4
TUBB4A
CAPZA1
MIR23B
MARK2
ADAMTS1
ATP2B4
KPNA3
CHPF
GRIPAP1
USP54
NOMO1
TRIM31
IRF9
PRDX6
WDR3
CAPZB
XRN1
CAND1
NCBP1
PAPPA-AS1
NPC2
PKP2
MIB1
PDE4DIP
MYO18A
RFT1
MTREX
YIF1A
RRP9
HEATR3
R3HDM1
PCAT1
PTPRC
GPC3
CD80
GPC6
GPC5
NDUFAF1
GPC2
IFN1@
TFB1M
B3GALT6
FARSA
SFXN4
MIR15A
GGCX
ACADM
HP
BAG3
PCNT
FUCA2
PIGG
POLA2
WDR11
GPAT4
ACOT9
CCAR1
C15orf39
BRI3BP
PA2G4
PPP6R1
CD79A
NEAT1
MIR29A
TF
VMP1
ARHGEF2
DPYSL2
PDCD6IP
TCOF1
GOLM1
SEPTIN2
TBL2
NOC2L
UNC93B1
USP13
GSPT1
TPM4
IPO11
CHPT1
RPL37
TTI1
MIR192
MIR193A
CCT5
EPPK1
HCFC1
HERC1
PSIP1
RAB35
BAG5
FIP1L1
RAB18
ZDHHC6
CD74
AHR
LINC01152
MMP3
SLC39A6
HS2ST1
MIR92A1
MIR92A2
GNPAT
LAMC1
LGALS1
VARS1
HBS1L
MFAP1
SUGT1
DDX55
RBM33
RRS1
RRP12
LGALS8
CD46
ADAM10
ERN1
HBB
BRD2
PWP2
BZW1
GAS5
HMGCR
IREB2
POMT1
AMFR
RACGAP1
STX4
AGFG1
BAIAP2
VAMP3
COG4
ACBD3
TSR1
VPS51
PGAM5
SLIRP
TBL3
FKBP3
ZNHIT6
GNL2
TMEM209
HACD2
RNF149
CCDC86
MEX3A
YIPF4
ANXA5
PSMB4
PSMB6
PSMB2
CYP24A1
CAT
NPC1
SLC27A4
RBM6
ATR
APC
GLB1
GUSB
LYZ
MAP4K4
NDUFA12
PFKP
PI4K2A
ADCY9
PON2
SLC12A7
CBX3
MANF
CDIPT
ARPC4
GPX8
TUBGCP3
VAMP4
GRSF1
ATL2
FTSJ3
IKBIP
VEZT
ZC3H7B
MPHOSPH10
EMC8
HNRNPLL
PSMA2
RCAN3
CIITA
SLC9A1
CSNK1E
FANCD2
OGDH
ATP6V1A
ETFB
SLC6A6
HMMR
ITM2B
PICALM
SLC12A4
ESD
KRT10
TRPM4
CAVIN1
PUF60
KRT2
CELF1
CEP250
BET1
SENP3
SRP19
DDX39A
LRIG3
VAT1
ATP5MG
GCC2
NUCKS1
TMEM199
PWP1
C5orf15
NCOA5
IPO9
MIR298
A2M
SUPT16H
BZW2
PSMA4
NIPSNAP1
EPHB4
PTPRF
WFS1
HFE
CTTN
LPP
ROBO1
EXTL3
KRT16
TAF15
CLIC1
DSC3
VRK2
ALG9
CNPY3
JPH1
SLC4A7
STX5
NME3
NUCB1
TACC1
ARFGAP3
CCDC50
DHX8
ZDHHC13
PGRMC2
AAR2
CD99L2
MLEC
PDZD8
SEMA4B
ZFYVE16
WDR41
TEX264
UBXN4
COMMD3
DHRS7
STX10
MXRA7
KDR
AP2A1
ADRM1
SMARCA5
GDI2
SUGP1
RPL7L1
ITGA3
C1QA
CARM1
LOX
PTPRJ
ATP7A
HINT1
RAD23B
ARHGAP1
ATP6AP2
CALD1
GABARAPL2
AGO1
LIN28B
ARFGEF2
H2AZ1
KIRREL1
NES
SNX1
DNAJC3
FAT1
MAZ
PEG10
SNX5
TSN
HSPA13
ZC3H14
AP3S1
SF1
H2AC20
RAB11FIP2
EPS15L1
BNIP1
MRM3
TRAPPC8
RAB11FIP1
TRAFD1
CHTOP
TMEM258
EMC3
PRXL2A
TTYH3
TMEM120B
[truncated: 132 more rows]

## Sheet: score三次中位数筛选
ACE2
LINC02605
PGR-AS1
TLR7
TMPRSS2
MIR7-3HG
IRF3
FURIN
NRP1
TBK1
HLA-A
OAS1
BSG
CTSL
IL6
NLRP3
IFNB1
RIGI
TRAF3
IFNAR1
AGTR1
TOMM70
VPS39
IFIH1
MAVS
IFITM1
CERNA3
HLA-C
G3BP1
IL1B
ACE
TMPRSS4
IFITM3
TLR4
IL17A
STING1
SCARB1
TNF
MBL2
HMGB1
G3BP2
HMOX1
LARP1
DPP4
RAE1
HLA-B
TRA-TGC7-1
IFNAR2
ANO6
NFKB1
RELA
PALS1
IFNG
IKBKG
EGFR
HNRNPA1
SLC6A19
IL10
NUP98
HLA-E
CANX
AGTR2
VPS41
TRIM25
RPS27A
CRP
PIK3C3
LRRC15
HIF1A
RPS3
KPNA2
RPN1
CGAS
RPS10
IFITM2
MIR98
RPS18
CCL2
ISG15
BDNF-AS
RPS3A
TLR2
ADAM17
ZDHHC20
RPS2
NLRP12
TUFM
NFE2L2
RPS5
RPS8
MYD88
HSPA5
UBC
ACAT1
STT3A
RPS4X
TLR3
LOC117134593
IL17RA
RPS12
RPS13
DDX5
CXCL8
HSP90AA1
ZC3HAV1
RPS19
CXCL10
VCP
BMS1P20
DDOST
HSPA8
RPS11
HAVCR1
RPS6
RPS9
EEF1A1
RPS15
RPS26
GSK3B
RETREG1
IFNA1
RPS25
RPN2
HSP90AB1
RPS27
PRKCSH
TLR8
VEGFA
TJP1
JAK1
RPS16
RPS14
RPS20
GANAB
NRP2
RPS15A
IL2
RPSA
RPS23
TMEM106B
TRAF6
MIR125A
FAU
UBA52
MOGS
MAP1LC3B
NALT1
RPS24
SNRPD3
AGT
RPS17
RPS7
PIKFYVE
RPS21
NUP93
IFNA2
SNRPB
PWAR1
CAV1
GIGYF2
YWHAZ
ITGB1
VPS11
ITPR1
FUT8
GJA1
STAT1
SND1
AAAS
RPS28
CNBP
MIR146A
NFKBIA
HLA-G
ZFYVE1
AVPR1B
NUP210
ZDHHC9
AKT1
MAGT1
SRPK1
IFNA6
IFNA21
IFNA4
STAT2
YWHAE
MTOR
BECN1
DDX20
TRN-GTT2-1
MIR17
YWHAQ
LOC117134604
IKBKE
ZDHHC5
ZYG11B
NUP155
ALB
SOD2-OT1
TYK2
IKBKB
VAMP8
MIR155
TAB2
PIK3R4
MAPK1
NKRF
PABPC1
MAP3K7
GALNT1
LY6E
YWHAH
SNRPE
PRMT1
CH25H
ZDHHC3
NUP205
NUP54
CSNK1A1
SEC24B
BMAL1
GEMIN5
EIF2S3
DHX58
IRF7
VPS18
IRAK1
NUP133
SIGLEC1
RPS29
SNRPD2
NUP214
ZDHHC8
EIF3G
NUP160
RPS27L
EIF3A
SFTPD
IL4
MGAT2
IL2RA
EIF4E2
TPR
NDC1
MAN1B1
ATP1A1
VPS45
NUP35
SEC23A
YWHAG
NUP62
TUBB
SNRPD1
S100A8
NUP107
SNRPG
DDX1
FASN
C4A
EIF2AK2
EIF2S2
TGFB1
VIM
VPS33A
RANBP2
VPS16
LTF
MIR323A
NLRP1
KNG1
IMPDH2
HSPG2
DAD1
SEC24C
CHMP2B
TMEM41B
NUP188
LOC102724971
CREBBP
MAN2A1
MGAT4B
IGF2BP1
CUL2
AGRN
TAB1
HNRNPU
SMPD1
EIF4B
UBE2I
SMN1
PDPK1
GOLGA7
YWHAB
HDAC2
SNRPF
CD163
VDR
SERPINE1
EIF3D
TP53
MIR21
GEMIN4
UBB
HLA-DRB1
AGO2
REN
SLC3A2
DDX21
CKAP4
FGA
NUP58
PPIA
CAPRIN1
B2M
FGB
PTBP1
NUP85
SEC24A
INS
RIPK1
DDX3X
MOV10
IGKV2-29
SEC13
HNRNPK
RPL4
TUSC3
GEMIN2
ELOC
ZCRB1
HSP90B1
SDC2
FXR1
MGAT1
VPS33B
CTSB
ATG14
DHX9
HSPD1
PDIA3
ILF3
NUP43
CHMP4B
CHMP7
EIF3C
ATP2A2
IFI44
RTCB
TRIM4
NDUFAF2
KLRC1
KEAP1
EIF3I
HSPA9
RPL8
CSDE1
AP2M1
RAB27A
RPL23
RAB7A
TLR6
LOC118966792
GEMIN6
MYH9
RPL3
DICER1
EIF2S1
NPM1
NUP88
PABPC4
IGLL5
TFRC
HNRNPM
IGF2BP2
SDC4
CD4
NUP42
CCL3
HNRNPA2B1
IL7
ERLIN2
RPL19
CLCC1
PPIB
PTPN11
HLA-F
HNRNPR
STT3B
IGHG1
APOE
SLC1A5
SEC24D
RALY
CD209
RACK1
SEC61A1
HYOU1
PLSCR1
P4HB
TRAF2
NBR1
EIF3B
METTL3
YBX1
JUN
C3
MIR142
RPL14
NUP37
GPC4
APOB
ELOB
ACTB
LMNB1
ATP6AP1
PARP14
RPL31
LOC117134608
LOC117135106
GPC1
STAU1
HNRNPA3
UPF1
IL18
MIRLET7A1
ELAVL1
PDIA6
COPA
TAB3
DHX30
GSK3A
ATP5F1C
F2
HNRNPF
JUP
SFPQ
BCS1L
IL22
IGF2BP3
MIRLET7B
HACD3
NPPB
PARP4
CALR
TMEM59
PDIA4
NUP153
SRPK2
FGG
ATP1B3
RPL10A
RBM14
FYN
SUMO1
GEMIN8
RPS4Y1
SLC25A5
SMAD3
RPL15
GOLGA2
IFIT2
UVRAG
RPL30
RBX1
SQSTM1
SDC1
EMD
SEC61B
ST6GAL1
ST3GAL4
ST3GAL1
ST3GAL2
MGAT5
PARP10
EDEM2
ST6GALNAC4
RPL23A
CCL15-CCL14
KREMEN1
RPL5
LAMTOR1
CDK1
RPL11
NONO
IGF2R
PYCARD
TICAM1
RPL7
ACAD9
PARP9
RPS4Y2
MIR126
MFGE8
RPL24
KHDRBS1
IRF5
REEP5
PSMC2
GAPDH
CSF2
ZDHHC2
FAM98A
UBAP2L
XBP1
PHB2
TLR9
NCL
LSG1
SNORD15A
VDAC2
PRDX4
IGHG2
F3
CLEC4M
SRPRA
MATR3
SDC3
TCP1
PCBP2
HNRNPA0
ANO10
TUBA1B
SERBP1
TANK
EIF3E
STUB1
LMAN2
HNRNPC
AKT2
TKFC
PHB1
RPL21
MIR16-2
RB1CC1
ABCF1
RTRAF
ATP5PO
FAF2
THRAP3
RPL36
EIF3H
FBL
DNAJA2
RPL35
H19
LMAN1
RTN4
POM121
SIKE1
RPL6
PPP1R9A
PDCD1
GUCY1A2
FXR2
TMPO
RPL13A
RPL27
LRRC47
LMNA
PRKDC
XPO1
C4B
HUWE1
HNRNPL
ILF2
SMN2
SIGMAR1
CASP3
HNRNPDL
FUBP3
SERPINH1
PSMC4
SLC25A6
HNRNPD
SRPRB
RPL12
RPL18A
CSE1L
NLRX1
MTHFD1
CD14
ADAM9
NOD2
SFN
SAR1B
SEH1L
LOC102723407
SLC16A1
SYNCRIP
SPCS2
ARL8B
JAK2
SLC7A5
ZMPSTE24
KPNB1
MIRLET7C
RICTOR
EWSR1
BAG2
CLTC
HNRNPH1
LRRC59
COMT
CASP1
EIF3F
DNAJA1
HNRNPUL2
FAS-AS1
USP10
ERP44
EEF2
CCT3
MTDH
CCT6A
SNORD20
SELL
RPL13
TMX1
AKT1S1
PLD3
STOML2
RPL38
ARCN1
CCDC47
UGGT2
SERPING1
LRPPRC
TMED10
ELOVL5
SF3B2
SNX27
TARS2
SRP72
SCAMP3
ATP1B1
FADS2
KHNYN
HAVCR2
BCL2L1
VDAC1
TUBB4B
HSD17B12
RPL27A
STIM1
CHUK
RB1
VHL
MIR1-1
MIR1-2
HSPH1
RBMX
ATAD3A
MSN
THRIL
RPL28
SLC25A3
PSMD4
FAM120A
TPCN2
ISCU
EIF4A1
HSPA1B
PCBP1
TNNI3
ULK1
WLS
ERLEC1
HSPA1A
TIMM50
EIF5A
IFNGR1
DSG2
RPL7A
ITCH
PSMD12
TMEM33
TARDBP
ACLY
LDHB
U2AF2
H1-4
RPLP0
DHX15
RPL9
PES1
TRIM7
RCN1
RPL29
DSCAM-AS1
RPL18
HLA-DRB5
REL
AIFM1
RAB1A
UGGT1
EEF1G
NXF1
CD40
KHSRP
STRAP
CD8A
ZFR
RAB10
BCR
MAPK3
AMBRA1
DSP
KLRD1
PSMC5
CLGN
RUVBL2
HNRNPAB
S100A9
SLC25A1
RHEB
CCL5
SEC16A
VDAC3
BST2
COLGALT1
FLNA
SSR1
MIR16-1
TRC-GCA24-1
PHGDH
CXCR4
RPS6KB1
RIPK2
NOD1
PYCR2
ESYT1
PLEKHA5
IMMT
SRSF7
VAPA
PRPF8
TMSB10
RPL17
DHX16
XRN2
RBM28
MAP7D1
SPTAN1
AKAP12
EMC1
MACO1
ELANE
MCM7
SGPL1
TFAM
DPM1
YTHDF2
SEC63
MIR148A
UBTF
SPTBN1
TRIM28
ATP5F1B
EIF4EBP1
EP300
LMAN2L
RARS1
PSMD14
PSMD11
CHP1
ASPH
TOR1AIP1
EIF2A
MYH10
MIR451A
SSR4
MAP2K1
HMOX2
RSL1D1
CXCL16
RPL10
CCL19
ANO7
PRRC2A
LOC117600004
OS9
GOLGA5
HNRNPUL1
NACA
RCC2
DKC1
PARP1
PSMD8
GOLGA3
MIA3
EMC2
VAPB
SRSF9
ATXN2L
NECTIN2
PABPN1
RPL35A
RBM4
SUN2
PTGES3
TDRD3
ALDOA
PRMT5
PSMD1
YBX3
AKAP8L
FOS
CBR1
SLC25A11
SLC6A15
ENO1
CASP8
NAE1
SPTLC1
SPINT2
BCAP31
AP2A2
SLC25A13
PGRMC1
RCN2
PKM
CLPX
HM13
TMTC3
PIGU
YTHDF1
PSMA5
ITGB2
RDX
MT-CO2
HRNR
RRBP1
TOP1
SNRNP70
HLA-DRA
CD99
ERLIN1
AAK1
FCGR2A
CYB5R3
GALNT2
EIF3L
SELENOS
SF3B1
MTA2
FUBP1
DHCR7
LBR
MARS1
SF3B3
ALYREF
PWAR4
ALG5
MYCBP2
ARL1
ATP5PD
MASP2
EEF1D
GCN1
RUVBL1
PVR
ERO1A
NOP56
NUFIP2
NUP50
CKB
PPP2R1A
FUS
GOLGB1
BAG6
CHCHD3
MDC1
HADHB
MIR1307
GART
IRAK3
ITPKC
NLRP2
CD84
LY9
IL22RA2
TRIM69
IFI44L
IFNAR2-IL10RB
LOC105371468
PLG
ABCC1
RAP1GDS1
SPART
RAB14
FMR1
MARCKS
ZC3H15
CFL1
SDHA
SNRNP200
SURF4
IARS1
GORASP2
BRD4
STC2
ITGA5
SNAP23
ABCF2
CLPTM1
EDEM3
CEMIP2
SLC2A1
PDHB
ATP5F1A
DDX54
MIR145
HSD17B4
PLOD1
RPL26
RPLP2
TMEM30A
PSMC6
IRS4
PSMD13
EXOSC10
ITGA6
CCT8
EPRS1
TNRC6B
LSM14A
TTC17
CTLA4
CAD
TMED9
NOTCH2
ECE1
ITPR2
DRG1
PRKRA
XPO5
USO1
EI24
TXLNA
PAIP1
EFTUD2
JPT2
TOP2A
TECR
PYCR1
TMEM131
NAMPT
CLU
CTNND1
UBR4
MIR34A
BTAF1
ITM2C
ARL6IP5
RAB5C
ADAR
HSPA4
PSMD2
DDX17
LEMD3
MIR223
CDKN2A
LDHA
APP
NSDHL
SIL1
CPD
SDF4
PSMC3
H1-3
NOP58
MIR15B
SLAMF7
SCARNA5
HLA-DQB1
ITGB3
IQGAP1
CLPTM1L
SLC30A7
RPL37A
ITGAV
XRCC6
LRPAP1
CALU
LARP7
LARP4
STOM
RPL32
HNF1A-AS1
CYP51A1
GNL3
H1-2
RPL22
SEC22B
ERH
H1-10
MIR4485
STX17
EBNA1BP2
GSDME
DLG1
PIGK
EIF4G1
ALDH18A1
RPL34
DNAJB12
PLK1
SAR1A
IL12A
LOC124905021
FYCO1
DNMT1
STXBP3
MPZL1
QSOX2
ICOS
PSMC1
DNAJB11
YTHDC2
XPOT
DARS1
RABL3
SACM1L
ATP13A1
RAB8A
CPN1
MYBBP1A
IFNA10
IFNA17
TNPO1
OSBPL8
EIF5
CCT4
DNAJC1
ZNF503
PDHA1
XRCC5
EIF4A3
TRIM21
TSC1
GCLC
GUCY1B1
EIF2B1
RETREG3
FAM8A1
PRRC2B
ECSIT
DNM2
C1QBP
HP1BP3
MIR18A
PTPN6
SNAP29
AUP1
SLC33A1
EXOSC2
EIF4H
YIPF3
MYL6
CD19
CDC5L
SRP9
DDX27
TRE-TTC3-1
SUMF2
USP9X
COG2
RAF1
NFKB2
CD82
CD69
DDB1
ACP1
HEATR1
RBM39
ATP5PB
SEL1L
SNX2
PCNA
RTN3
MKI67
FANCI
CCDC22
SRSF3
CHERP
ATAD3B

## Sheet: Sheet2
ACE2	#NAME?
LINC02605
PGR-AS1
TLR7
TMPRSS2
MIR7-3HG
IRF3
FURIN
NRP1
TBK1
HLA-A
OAS1
BSG
CTSL
IL6
NLRP3
IFNB1
RIGI
TRAF3
IFNAR1
AGTR1
TOMM70
VPS39
IFIH1
MAVS
IFITM1
CERNA3
HLA-C
G3BP1
IL1B
ACE
TMPRSS4
IFITM3
TLR4
IL17A
STING1
SCARB1
TNF
MBL2
HMGB1
G3BP2
HMOX1
LARP1
DPP4
RAE1
HLA-B
TRA-TGC7-1
IFNAR2
ANO6
NFKB1
RELA
PALS1
IFNG
IKBKG
EGFR
HNRNPA1
SLC6A19
IL10
NUP98
HLA-E
CANX
AGTR2
VPS41
TRIM25
RPS27A
CRP
PIK3C3
LRRC15
HIF1A
RPS3
KPNA2
RPN1
CGAS
RPS10
IFITM2
MIR98
RPS18
CCL2
ISG15
BDNF-AS
RPS3A
TLR2
ADAM17
ZDHHC20
RPS2
NLRP12
TUFM
NFE2L2
RPS5
RPS8
MYD88
HSPA5
UBC
ACAT1
STT3A
RPS4X
TLR3
LOC117134593
IL17RA
RPS12
RPS13
DDX5
CXCL8
HSP90AA1
ZC3HAV1
RPS19
CXCL10
VCP
BMS1P20
DDOST
HSPA8
RPS11
HAVCR1
RPS6
RPS9
EEF1A1
RPS15
RPS26
GSK3B
RETREG1
IFNA1
RPS25
RPN2
HSP90AB1
RPS27
PRKCSH
TLR8
VEGFA
TJP1
JAK1
RPS16
RPS14
RPS20
GANAB
NRP2
RPS15A
IL2
RPSA
RPS23
TMEM106B
TRAF6
MIR125A
FAU
UBA52
MOGS
MAP1LC3B
NALT1
RPS24
SNRPD3
AGT
RPS17
RPS7
PIKFYVE
RPS21
NUP93
IFNA2
SNRPB
PWAR1
CAV1
GIGYF2
YWHAZ
ITGB1
VPS11
ITPR1
FUT8
GJA1
STAT1
SND1
AAAS
RPS28
CNBP
MIR146A
NFKBIA
HLA-G
ZFYVE1
AVPR1B
NUP210
ZDHHC9
AKT1
MAGT1
SRPK1
IFNA6
IFNA21
IFNA4
STAT2
YWHAE
MTOR
BECN1
DDX20
TRN-GTT2-1
MIR17
YWHAQ
LOC117134604
IKBKE
ZDHHC5
ZYG11B
NUP155
ALB
SOD2-OT1
TYK2
IKBKB
VAMP8
MIR155
TAB2
PIK3R4
MAPK1
NKRF
PABPC1
MAP3K7
GALNT1
LY6E
YWHAH
SNRPE
PRMT1
CH25H
ZDHHC3
NUP205
NUP54
CSNK1A1
SEC24B
BMAL1
GEMIN5
EIF2S3
DHX58
IRF7
VPS18
IRAK1
NUP133
SIGLEC1
RPS29
SNRPD2
NUP214
ZDHHC8
EIF3G
NUP160
RPS27L
EIF3A
SFTPD
IL4
MGAT2
IL2RA
EIF4E2
TPR
NDC1
MAN1B1
ATP1A1
VPS45
NUP35
SEC23A
YWHAG
NUP62
TUBB
SNRPD1
S100A8
NUP107
SNRPG
DDX1
FASN
C4A
EIF2AK2
EIF2S2
TGFB1
VIM
VPS33A
RANBP2
VPS16
LTF
MIR323A
NLRP1
KNG1
IMPDH2
HSPG2
DAD1
SEC24C
CHMP2B
TMEM41B
NUP188
LOC102724971
CREBBP
MAN2A1
MGAT4B
IGF2BP1
CUL2
AGRN
TAB1
HNRNPU
SMPD1
EIF4B
UBE2I
SMN1
PDPK1
GOLGA7
YWHAB
HDAC2
SNRPF
CD163
VDR
SERPINE1
EIF3D
TP53
MIR21
GEMIN4
UBB
HLA-DRB1
AGO2
REN
SLC3A2
DDX21
CKAP4
FGA
NUP58
PPIA
CAPRIN1
B2M
FGB
PTBP1
NUP85
SEC24A
INS
RIPK1
DDX3X
MOV10
IGKV2-29
SEC13
HNRNPK
RPL4
TUSC3
GEMIN2
ELOC
ZCRB1
HSP90B1
SDC2
FXR1
MGAT1
VPS33B
CTSB
ATG14
DHX9
HSPD1
PDIA3
ILF3
NUP43
CHMP4B
CHMP7
EIF3C
ATP2A2
IFI44
RTCB
TRIM4
NDUFAF2
KLRC1
KEAP1
EIF3I
HSPA9
RPL8
CSDE1
AP2M1
RAB27A
RPL23
RAB7A
TLR6
LOC118966792
GEMIN6
MYH9
RPL3
DICER1
EIF2S1
NPM1
NUP88
PABPC4
IGLL5
TFRC
HNRNPM
IGF2BP2
SDC4
CD4
NUP42
CCL3
HNRNPA2B1
IL7
ERLIN2
RPL19
CLCC1
PPIB
PTPN11
HLA-F
HNRNPR
STT3B
IGHG1
APOE
SLC1A5
SEC24D
RALY
CD209
RACK1
SEC61A1
HYOU1
PLSCR1
P4HB
TRAF2
NBR1
EIF3B
METTL3
YBX1
JUN
C3
MIR142
RPL14
NUP37
GPC4
APOB
ELOB
ACTB
LMNB1
ATP6AP1
PARP14
RPL31
LOC117134608
LOC117135106
GPC1
STAU1
HNRNPA3
UPF1
IL18
MIRLET7A1
ELAVL1
PDIA6
COPA
TAB3
DHX30
GSK3A
ATP5F1C
F2
HNRNPF
JUP
SFPQ
BCS1L
IL22
IGF2BP3
MIRLET7B
HACD3
NPPB
PARP4
CALR
TMEM59
PDIA4
NUP153
SRPK2
FGG
ATP1B3
RPL10A
RBM14
FYN
SUMO1
GEMIN8
RPS4Y1
SLC25A5
SMAD3
RPL15
GOLGA2
IFIT2
UVRAG
RPL30
RBX1
SQSTM1
SDC1
EMD
SEC61B
ST6GAL1
ST3GAL4
ST3GAL1
ST3GAL2
MGAT5
PARP10
EDEM2
ST6GALNAC4
RPL23A
CCL15-CCL14
KREMEN1
RPL5
LAMTOR1
CDK1
RPL11
NONO
IGF2R
PYCARD
TICAM1
RPL7
ACAD9
PARP9
RPS4Y2
MIR126
MFGE8
RPL24
KHDRBS1
IRF5
REEP5
PSMC2
GAPDH
CSF2
ZDHHC2
FAM98A
UBAP2L
XBP1
PHB2
TLR9
NCL
LSG1
SNORD15A
VDAC2
PRDX4
IGHG2
F3
CLEC4M
SRPRA
MATR3
SDC3
TCP1
PCBP2
HNRNPA0
ANO10
TUBA1B
SERBP1
TANK
EIF3E
STUB1
LMAN2
HNRNPC
AKT2
TKFC
PHB1
RPL21
MIR16-2
RB1CC1
ABCF1
RTRAF
ATP5PO
FAF2
THRAP3
RPL36
EIF3H
FBL
DNAJA2
RPL35
H19
LMAN1
RTN4
POM121
SIKE1
RPL6
PPP1R9A
PDCD1
GUCY1A2
FXR2
TMPO
RPL13A
RPL27
LRRC47
LMNA
PRKDC
XPO1
C4B
HUWE1
HNRNPL
ILF2
SMN2
SIGMAR1
CASP3
HNRNPDL
FUBP3
SERPINH1
PSMC4
SLC25A6
HNRNPD
SRPRB
RPL12
RPL18A
CSE1L
NLRX1
MTHFD1
CD14
ADAM9
NOD2
SFN
SAR1B
SEH1L
LOC102723407
SLC16A1
SYNCRIP
SPCS2
ARL8B
JAK2
SLC7A5
ZMPSTE24
KPNB1
MIRLET7C
RICTOR
EWSR1
BAG2
CLTC
HNRNPH1
LRRC59
COMT
CASP1
EIF3F
DNAJA1
HNRNPUL2
FAS-AS1
USP10
ERP44
EEF2
CCT3
MTDH
CCT6A
SNORD20
SELL
RPL13
TMX1
AKT1S1
PLD3
STOML2
RPL38
ARCN1
CCDC47
UGGT2
SERPING1
LRPPRC
TMED10
ELOVL5
SF3B2
SNX27
TARS2
SRP72
SCAMP3
ATP1B1
FADS2
KHNYN
HAVCR2
BCL2L1
VDAC1
TUBB4B
HSD17B12
RPL27A
STIM1
CHUK
RB1
VHL
MIR1-1
MIR1-2
HSPH1
RBMX
ATAD3A
MSN
THRIL
RPL28
SLC25A3
PSMD4
FAM120A
TPCN2
ISCU
EIF4A1
HSPA1B
PCBP1
TNNI3
ULK1
WLS
ERLEC1
HSPA1A
TIMM50
EIF5A
IFNGR1
DSG2
RPL7A
ITCH
PSMD12
TMEM33
TARDBP
ACLY
LDHB
U2AF2
H1-4
RPLP0
DHX15
RPL9
PES1
TRIM7
RCN1
RPL29
DSCAM-AS1
RPL18
HLA-DRB5
REL
AIFM1
RAB1A
UGGT1
EEF1G
NXF1
CD40
KHSRP
STRAP
CD8A
ZFR
RAB10
BCR
MAPK3
AMBRA1
DSP
KLRD1
PSMC5
CLGN
RUVBL2
HNRNPAB
S100A9
SLC25A1
RHEB
CCL5
SEC16A
VDAC3
BST2
COLGALT1
FLNA
SSR1
MIR16-1
TRC-GCA24-1
PHGDH
CXCR4
RPS6KB1
RIPK2
NOD1
PYCR2
ESYT1
PLEKHA5
IMMT
SRSF7
VAPA
PRPF8
TMSB10
RPL17
DHX16
XRN2
RBM28
MAP7D1
SPTAN1
AKAP12
EMC1
MACO1
ELANE
MCM7
SGPL1
TFAM
DPM1
YTHDF2
SEC63
MIR148A
UBTF
SPTBN1
TRIM28
ATP5F1B
EIF4EBP1
EP300
LMAN2L
RARS1
PSMD14
PSMD11
CHP1
ASPH
TOR1AIP1
EIF2A
MYH10
MIR451A
SSR4
MAP2K1
HMOX2
RSL1D1
CXCL16
RPL10
CCL19
ANO7
PRRC2A
LOC117600004
OS9
GOLGA5
HNRNPUL1
NACA
RCC2
DKC1
PARP1
PSMD8
GOLGA3
MIA3
EMC2
VAPB
SRSF9
ATXN2L
NECTIN2
PABPN1
RPL35A
RBM4
SUN2
PTGES3
TDRD3
ALDOA
PRMT5
PSMD1
YBX3
AKAP8L
FOS
CBR1
SLC25A11
SLC6A15
ENO1
CASP8
NAE1
SPTLC1
SPINT2
BCAP31
AP2A2
SLC25A13
PGRMC1
RCN2
PKM
CLPX
HM13
TMTC3
PIGU
YTHDF1
PSMA5
ITGB2
RDX
MT-CO2
HRNR
RRBP1
TOP1
SNRNP70
HLA-DRA
CD99
ERLIN1
AAK1
FCGR2A
CYB5R3
GALNT2
EIF3L
SELENOS
SF3B1
MTA2
FUBP1
DHCR7
LBR
MARS1
SF3B3
ALYREF
PWAR4
ALG5
MYCBP2
ARL1
ATP5PD
MASP2
EEF1D
GCN1
RUVBL1
PVR
ERO1A
NOP56
NUFIP2
NUP50
CKB
PPP2R1A
FUS
GOLGB1
BAG6
CHCHD3
MDC1
HADHB
MIR1307
GART
IRAK3
ITPKC
NLRP2
CD84
LY9
IL22RA2
TRIM69
IFI44L
IFNAR2-IL10RB
LOC105371468
PLG
ABCC1
RAP1GDS1
SPART
RAB14
FMR1
MARCKS
ZC3H15
CFL1
SDHA
SNRNP200
SURF4
IARS1
GORASP2
BRD4
STC2
ITGA5
SNAP23
ABCF2
CLPTM1
EDEM3
CEMIP2
SLC2A1
PDHB
ATP5F1A
DDX54
MIR145
HSD17B4
PLOD1
RPL26
RPLP2
TMEM30A
PSMC6
IRS4
PSMD13
EXOSC10
ITGA6
CCT8
EPRS1
TNRC6B
LSM14A
TTC17
CTLA4
CAD
TMED9
NOTCH2
ECE1
ITPR2
DRG1
PRKRA
XPO5
USO1
EI24
TXLNA
PAIP1
EFTUD2
JPT2
TOP2A
TECR
PYCR1
TMEM131
NAMPT
CLU
CTNND1
UBR4
MIR34A
BTAF1
ITM2C
ARL6IP5
RAB5C
ADAR
HSPA4
PSMD2
DDX17
LEMD3
MIR223
CDKN2A
LDHA
APP
NSDHL
SIL1
CPD
SDF4
PSMC3
H1-3
NOP58
MIR15B
SLAMF7
SCARNA5
HLA-DQB1
ITGB3
IQGAP1
CLPTM1L
SLC30A7
RPL37A
ITGAV
XRCC6
LRPAP1
CALU
LARP7
LARP4
STOM
RPL32
HNF1A-AS1
CYP51A1
GNL3
H1-2
RPL22
SEC22B
ERH
H1-10
MIR4485
STX17
EBNA1BP2
GSDME
DLG1
PIGK
EIF4G1
ALDH18A1
RPL34
DNAJB12
PLK1
SAR1A
IL12A
LOC124905021
FYCO1
DNMT1
STXBP3
MPZL1
QSOX2
ICOS
PSMC1
DNAJB11
YTHDC2
XPOT
DARS1
RABL3
SACM1L
ATP13A1
RAB8A
CPN1
MYBBP1A
IFNA10
IFNA17
TNPO1
OSBPL8
EIF5
CCT4
DNAJC1
ZNF503
PDHA1
XRCC5
EIF4A3
TRIM21
TSC1
GCLC
GUCY1B1
EIF2B1
RETREG3
FAM8A1
PRRC2B
ECSIT
DNM2
C1QBP
HP1BP3
MIR18A
PTPN6
SNAP29
AUP1
SLC33A1
EXOSC2
EIF4H
YIPF3
MYL6
CD19
CDC5L
SRP9
DDX27
TRE-TTC3-1
SUMF2
USP9X
COG2
RAF1
NFKB2
CD82
CD69
DDB1
ACP1
HEATR1
RBM39
ATP5PB
SEL1L
SNX2
PCNA
RTN3
MKI67
FANCI
CCDC22
SRSF3
CHERP
ATAD3B
