# Supplementary material for: DHCLHAM: microbe-drug interaction prediction based on dual-hypergraph contrastive learning framework with hierarchical attention mechanism
Source: Front Microbiol. 2025 Oct 3;16:1657431. doi: 10.3389/fmicb.2025.1657431 (PMC12531137; doi:10.3389/fmicb.2025.1657431)
Supplement: Supplementary file 2 [file Data_Sheet_2.xlsx]

## Sheet: Sheet1
S
ORF1ab
N
ORF8
E
M
ORF3a
ORF7a
ORF6
ORF10
ORF7b
S
TNF
IL6
HIF1A
ACE
IL1B
TLR4
IFNG
ACE2
TLR2
BSG
DPP4
RIGI
ADAM17
STING1
IFNB1
IRF3
NRP1
TMPRSS2
Ace2
FURIN
APOE
HAVCR1
VEGFA
CGAS
CTSL
IFITM3
VDR
CD274
HLA-A
NLRP3
ASGR1
TMPRSS4
Tmprss2
HSPA5
TOMM70
CXCL10
CD209
SLC6A19
KREMEN1
CTSB
BST2
IFIH1
ISG15
G3BP1
Ace2
NRP2
TGFB1
SIGLEC1
NFKB1
CFTR
IL17A
CCR5
IFITM2
LRRC15
AGTR1
HLA-C
ORF8a
TMPRSS13
ORF8b
KLRK1
ALTATR162_LOCUS8115
LOC111058178
TLR7
AXL
SCARB1
XBP1
SFTPD
ERN1
ZC3HAV1
ORF1ab
DDX1
IFITM1
PIKFYVE
RAE1
AAK1
TMPRSS11D
IL10
APP
BMS1P20
HLA-B
IGKV2-29
HMGB1
HLA-G
AGER
MIR155
CD14
AHR
FLT1
IL33
CCL5
F3
VIM
S100A9
CALR
IL2RA
ITGAV
E
FCGR3A
HDAC2
Ager
ADAR
LTF
M
ELANE
F10
HLA-E
IFNA1
DDX3X
REN
SERPING1
TJP1
PTBP1
MAVS
AGTR2
TRIM25
NUP98
APOBEC3A
Bsg
OAS1
NEU1
CLDN5
CUL2
SIRT5
KLRC1
PRKRA
SPINT2
TMEM106B
NUP62
ZMPSTE24
USP13
SIGLEC9
ATP6AP1
PALS1
DEGS1
orf1ab
CLEC4G
TRMT1
MIR1307
ZYG11B
LOC118966792
ACE2
EGFR
STAT3
CRP
AR
Tlr4
SNCA
MAPT
MTOR
Ifng
CDH1
NFE2L2
JAK2
CCL2
Tlr2
NPPB
CTLA4
GSTP1
Nlrp3
PDCD1
Hif1a
F5
HMOX1
HFE
GSK3B
LGALS3
APOA1
Rag2
MUC1
LCN2
NOD2
ITGB3
SP1
MIR146A
CFH
STAT1
LDLR
Mmp9
CYP19A1
Ccr2
SERPINA1
TLR9
GJA1
CASP8
IFNL3
IL2
Tlr9
Sod1
Cav1
RAD51
MCL1
CREBBP
IL13
MIR145
DICER1
P2RX7
PCNA
CDK2
CREB1
G6PD
Cd19
Smad3
MMP14
APOBEC3G
HNF4A
LGALS1
IL12B
HP
MYD88
HAVCR2
FCGR2A
EGR1
GH1
NFKBIA
ITGB2
STIM1
IL6R
FNDC5
HPSE
Cd274
GC
BACE1
IL22
VKORC1
ADORA2A
KEAP1
BRD4
SELP
TFRC
KDM1A
CDX2
YWHAZ
APOL1
IKBKB
F2RL1
MIR29A
METTL3
MIR27A
MIR223
ORAI1
TGFBI
Aicda
IKBKG
CHRNA7
UBE2I
Ripk3
GAPDH
TOP1
CD163
ABO
CD38
SERPINC1
ADAM10
AGO2
IRF1
JAK1
Prkn
SAMHD1
NT5E
PAPPA
IL7
GGT1
CSF2
KPNA2
NR1H4
AICDA
IRF5
MIR150
KAT2B
A2M
Cxcl10
CD81
LGALS9
CD55
YWHAE
CD46
PF4
CD59
YWHAQ
EEF1A1
TRIM21
ERAP1
CD9
DUSP1
ESM1
ARF6
BDKRB2
MIR148A
DDR1
SMPD1
SFTPA1
SELL
CLTC
TLR8
TBX21
OCLN
BMAL1
SCGB1A1
CXCL9
Casp4
Cgas
RTN4
GATA6
Batf3
Mcl1
FTH1
ATF6
C5AR1
FCGR1A
ENTPD1
SLC29A1
ITGAL
LGALS3BP
TAS2R38
KLF2
GOLM1
KNG1
SFPQ
SLC1A5
C1QA
DMBT1
RNASEL
FGF7
CCL21
CD19
IFNL4
FHL2
IFNA2
SDC4
Tfrc
USP22
CCND3
Lrp2
ACLY
DDC
DCLK1
KAT2A
Tbk1
TIGIT
INSL3
MSR1
DEFA1
MIR7-1
MIR24-1
CMA1
IMPDH2
SND1
TRB
Fgf7
GSDMD
HRH1
PIGR
KIR2DL2
USP10
TIA1
CXCL11
EIF2AK4
MMP10
CLEC4M
Cybb
CCR4
F2RL3
STC2
MAPK11
CD69
PLSCR1
Lgals9
FUBP1
MAFB
MIR30B
CCL19
KLRB1
ERAP2
TRPV2
IL36RN
COPA
CASP4
FUCA1
LARP1
TRIM22
C4BPA
Cxcl9
SELENOS
NLRC4
G3BP2
SMYD2
FOSB
Cd81
CNBP
Trpv2
RTN3
LOC107548112
MIR296
IRF9
CFD
USP39
PABPC4
SNX27
RIOX2
ZBTB17
Ifitm3
Zbp1
ANO6
Cxcl5
Nlrp12
SCAP
TMBIM6
NLRP12
EIF3G
EIF2A
NEIL2
Zmpste24
USP33
Trpc3
RAB2A
IL22RA1
APOBEC1
MYL9
IDO2
MARVELD2
Siglece
EXOSC2
Cul4b
FYCO1
TRIM31
PLAC8
TAS1R2
RNF5
ENPEP
Max
NBAS
MADCAM1
MARCHF8
ISG20
IL4I1
SLC29A2
LY6E
FBXO22
PARP14
CH25H
CLEC5A
FCRL5
PAIP1
ZDHHC5
Zbtb17
CLEC2D
NUAK2
TLL1
DTX3L
IL17C
S
LOC102723407
NTNG1
LZTFL1
Usp2
HEPH
Plscr1
RBM24
MIR1207
TRAM1
LOC102724971
PARP9
UGT2A1
NCOA7
DNAH9
IGLL5
LOC117600004
LOC117134608
LOC117134604
REEP5
Usp10
DOK3
TMEM41B
TRIM4
ILRUN
LOC117135106
TRIM6
LOC117135105
Mga
USP29
LOC117135104
LOC117134611
LOC117134607
LOC117134606
LOC117134605
TP53
LOC117134593
ADGRD1
Golm1
Max
IFI44
MIR520H
Prpf19
KHNYN
TTYH2
FNDC4
LOC117204000
GOLGA7
ENDOU
Ighv4-2
SH2D3A
Rtp4
LOC117204001
PRSS57
ZNF85
CIART
L
Tmprss2
UGT2A2
Abtb1
ADGRG7
MIR2392
LOC701504
ocm
IL10
sars9b
MIR4485
Mrps33
Ceacam5
ACE2
LOC117152610
FAM216B
MIR6741
LOC117152611
LOC127820006
LOC127820005
LOC116186920
LOC116186942
LOC116186921
LOC115945160
LOC117693187
LOC116268452
LOC116216126
LOC111822949
LOC121268921
LOC122847304
LOC120961763
ACE2
TRPV2
ACE2
ACE2
Stat2
Pak1
LOC107000577
TMPRSS2
Ace2
ACE2
ACE2
