# Supplementary material for: DHCLHAM: microbe-drug interaction prediction based on dual-hypergraph contrastive learning framework with hierarchical attention mechanism
Source: Front Microbiol. 2025 Oct 3;16:1657431. doi: 10.3389/fmicb.2025.1657431 (PMC12531137; doi:10.3389/fmicb.2025.1657431)
Supplement: Supplementary file 3 [file Data_Sheet_3.xlsx]

## Sheet: Sheet
ACE2
OAS1
TLR7
SLC6A19
IFNAR1
TMED10
TMED2
TMEM41B
TMED9
TMED3
CLEC4M
STAT2
TYK2
IFNG
NOS2
CASP8
IGHV@
TMPRSS2
NPIPB3
IRF1
CD74
CIITA
POLG
NLRP3
IFNL2
IFNL3
IFNL1
IFNLR1
PTCRA
LYSET
CHROMR
ABHD8
DPP4
