# Supplementary material for: DHCLHAM: microbe-drug interaction prediction based on dual-hypergraph contrastive learning framework with hierarchical attention mechanism
Source: Front Microbiol. 2025 Oct 3;16:1657431. doi: 10.3389/fmicb.2025.1657431 (PMC12531137; doi:10.3389/fmicb.2025.1657431)
Supplement: Supplementary file 4 [file Data_Sheet_4.xlsx]

## Sheet: Sheet0
P121C
MASP2
BMAL1
NHRF1
NRP1
GEMI2
IKKB
XPO1
IKKA
PLS1
TMPS2
NUP42
PDPK1
IRAK2
M3K7
RIPK2
PPIH
CIKS
SGTA
GSDME
IF4E2
TLR2
NU155
TOM70
SC24D
SC24A
SC24B
SNP29
RIGI
CH25H
OAS1
NEU2
IFNA1
IFNA2
IFNA7
IFN21
IFN14
IFN17
IFNB
HLAB
HLAH
APOE
HG2A
HLAA
IFNA4
ITB3
S10A8
ISG15
ITB1
RB
NPM
CATL1
CATB
HS90A
SP1
HS90B
ITA5
RS17
RSSA
HMGB1
HMOX1
ROA1
FURIN
UBB
UBC
HLAC
MBL2
PABP1
TPR
IFM1
HLAE
RSMB
RS2
INAR1
CXA1
ASM
HLAG
DDX5
NFKB1
ITAL
PPIB
RS3
JAK1
RS12
IKBA
PTX3
NKG2A
1433T
DPP4
PTN6
CASP1
TYK2
HLAF
AGTR1
KPYR
AKT1
AKT2
1433B
1433S
IFNA8
C2TA
PHB1
SFTPD
SOAT1
BASI
NU214
NUP62
RS19
VHL
STAT1
RS27
RS9
RS5
RS10
V1BR
INAR2
MASP1
FAS
EFTU
VPS41
NU153
RBP2
DYN2
RAB7A
IRAK1
IMA1
STAT2
NUP98
SC24C
CASP6
SEC13
STX17
GEMI4
NU107
GSDMD
NAL12
RS20
UBE2N
RS3A
B2MG
1433G
RS7
RS8
RS15A
RS16
1433E
RS14
RS23
RS18
RS29
RS13
RS11
RUXE
RUXF
RUXG
SMD1
SMD2
SMD3
PRS10
CNBP
RS4X
RS6
RS15
RS24
RS25
RS26
RS28
RS30
PPIA
FKB1A
RS27A
RL40
1433Z
RS21
UBC9
EF1A1
RAE1L
SMAD3
RUNX1
IFM3
IFM2
CAV1
TF65
1433F
PTN11
ZO1
B2CL1
EP300
BST2
NU160
TRAF3
KLRD1
G3BP1
NMI
UB2V1
PPIG
SMAD4
RIPK1
IRF5
SPIDR
IKKE
TRI25
BECN1
IRF3
IMB1
SNX17
PCBP2
TLR1
SC23A
TAB1
NF2L2
IL17
LY6E
SMN
HIF1A
TKFC
ANO6
TM41B
NU188
ZDH20
S6A19
LARP1
CLC4G
GGYF2
BAKOR
UBP50
RS27L
SND1
NUP54
MAVS
MTA70
STING
RN135
NUP93
PALS1
TAB3
LYSET
CGAS
I17RC
PK3C3
FBX22
NUP43
NUP37
NUP35
TPC2
INADL
PO210
GEMI5
LRC15
SCRB1
NU133
GEMI6
DDX1
NU205
CBP
IRF7
VP33A
DHX58
AP2M1
SEH1
I17RA
P121A
ITCH
VPS39
NLRP3
IL17F
NUP88
PI3R4
PHB2
MYD88
SIKE1
NDC1
CRUM3
VAMP8
NUP58
NUP85
ACE2
IFIH1
SN
NLRP1
TRIM7
TRIM4
ZY11B
MLP3B
PAIP1
VP33B
VPS16
VPS11
CLC4M
RETR1
GEMI7
JUPI2
ZFYV1
NOD2
CD209
TLR8
AAAS
TMPS4
VPS45
T106B
ARL8B
GEMI8
TAB2
TLR7
VPS18
UVRAG
PI4KB
TBK1
DDX20
RCAN3
AGO2
NUP50
ZDHC8
ASC
G3BP2
UBP22
NOD1
AKT3
FYV1
ZDHC9
TRAF6
RIPK3
SAR1B
NEMO
IFN10
IFNA5
IFNA6
IFN16
RS4Y1
ZCRB1
NPIB3
A0A140T913
A0A5H2UU57
A0A5H2UYS3
B0UXQ0
C5IYE8
D7RIG0
Q53Z42
Q546I9
Q5S3G3
Q861F7
RS4Y2
A0A5C2G1U0
A0A5C2G2G8
A0A5C2G4I7
A0A5C2GCZ2
A0A5C2GF00
A0A5C2GG81
A0A5C2GJG2
A0A5C2GM57
A0A5C2GMM2
A0A5C2GQT9
A0A5C2GTV1
A0A5C2GVU3
A0A6M6CC39
A0A7T3RIT5
D9UAY1
F6IR24
Q5EFE5
Q6GMX6
Q6IPQ0
Q6IVJ7
Q6PIL8
Q6PJF2
Q8N5F4
Q8TCD0
U5YJK1
U5YKE0
V9HW68
